# Supplementary material for: Expression Profiles of Alkaloid-Related Genes across the Organs of Narrow-Leafed Lupin (Lupinus angustifolius L.) and in Response to Anthracnose Infection
Source: Int J Mol Sci. 2021 Mar 6;22(5):2676. doi: 10.3390/ijms22052676 (PMC7962062; doi:10.3390/ijms22052676)
Supplement: Supplementary file 1 [file ijms-22-02676-s001.zip]

Archive with 8 entries (8 files):
- Supplementary Table S6.xlsx
- Supplementary Table S7.xlsx
- Supplementary Table S8.xlsx
- Supplementary Table S1.xlsx
- Supplementary Table S2.xlsx
- Supplementary Table S3.xlsx
- Supplementary Table S4.docx
- Supplementary Table S5.docx
