# Supplementary material for: Expression Profiles of Alkaloid-Related Genes across the Organs of Narrow-Leafed Lupin (Lupinus angustifolius L.) and in Response to Anthracnose Infection
Source: Int J Mol Sci. 2021 Mar 6;22(5):2676. doi: 10.3390/ijms22052676 (PMC7962062; doi:10.3390/ijms22052676)
Supplement: Supplementary file 1 [file ijms-22-02676-s001.zip › Supplementary Table S6.xlsx]

## Sheet: Table S6
Table S6. Mean values of the relative abundances of individual alkaloids across the organs of two narrow-leafed lupin cultivars: Oskar (bitter) and Regent (sweet). Relative abundance of an alkaloid expressed as the percentage of total alkaloid content, where the sum of all alkaloids is 100%.
CULTIVAR	ALKALOID	PLANT ORGANS
		LEAVES I	LEAVES II	LEAVES III	STEMS	FLOWERS	YOUNG PODS	GREEN PODS	GREEN SEEDS	DRY PODS	DRY SEEDS	ROOTS
OSKAR	10,17-DIOXOSPARTEINE	0.22	0.434	0.409	0.057	0.108	0.092	0.066	0.014	12.479	0.02	5.968
	11,12-DIDEHYDROLUPANINE	0.603	0.584	0.394	0.587	0.287	0.237	0.145	0.274	0.621	0.447	1.03
	11,12-SECODIDEHYDROMULTIFLORINE	0	0	0	0.158	0.049	0.101	0.046	0.102	0.139	0.14	0
	13-ANGELOLYOXYLUPANINE	0.033	0	0	0.022	0.034	0.07	0.035	0.042	0.101	0.041	0
	13-ANGELOLYOXYMULTIFLORINE	0	0.523	0.402	0.145	0.165	0.189	0.088	0.196	0	0.032	0
	13-BENZOYLOXYLUPANINE	1.258	0.953	1.287	1.031	0.732	0.379	0.212	0.009	0.136	0.033	8.571
	13-HYDROXYLUPANINE	37.387	20.953	26.917	29.376	28.26	23.796	35.533	21.568	10.44	24.802	15.2
	13-HYDROXYMULTIFLORINE	0.193	0	0	0.145	0.272	0.36	0.211	0.272	0.154	0.144	0.354
	13-TIGLOYLOXYMULTIFLORINE	1.839	2.402	2.295	0.74	1.537	1.368	0.771	0.606	0.092	0.388	0
	5,6-DIDEHYDROLUPANINE	0.229	0.712	0.504	0.384	0.316	0.426	0.204	0.269	0.355	0.119	0.54
	ALBINE	0.035	0	0	0	0	0.009	0	0.01	0	0.022	0.017
	AMMODENDRINE	0.319	0.517	0.547	0.292	0.116	0.086	0.19	0.072	0.454	0.116	0.047
	ANGUSTIFOLINE	7.11	2.904	1.494	0.697	3.103	1.223	0.501	1.105	0.39	11.844	3.123
	ISOLUPANINE	4.2	3.088	9.979	2.633	1.613	1.842	5.243	2.257	11.625	2.298	1.327
	LUPANINIE	45.147	60.615	52.317	61.637	61.166	65.907	55.587	70.219	61.611	58.307	62.947
	MULTIFLORINE	0	0	0	0	0.007	0.063	0	0.046	0.024	0.02	0
	OXOLUPANINE	1.223	5.979	3.319	2.026	2.224	3.83	1.136	2.924	1.161	1.192	0.854
	SPARTEINE	0.203	0.335	0.135	0.07	0.012	0.024	0.031	0.017	0.217	0.036	0.021
REGENT	10,17-DIOXOSPARTEINE	0	0	0	0	0	0	0	5.343	2.583	3.858	0
	11,12-DIDEHYDROLUPANINE	0	0	0	0	0	0.577	0	0.125	0	0	0.418
	11,12-SECODIDEHYDROMULTIFLORINE	0	0	0	0	0	0	0	0.138	2.524	0	0
	13-ANGELOLYOXYLUPANINE	4.226	0	0	0	2.351	3.824	7.832	1.559	0	0	4.011
	13-ANGELOLYOXYMULTIFLORINE	0	0	0	0	0	0	0	0	0	0	0
	13-BENZOYLOXYLUPANINE	3.89	0	0	8.363	15.098	0	6.141	0	10.474	0	0.796
	13-HYDROXYLUPANINE	33.287	15.699	13.357	13.306	12.469	20.526	24.692	17.26	13.686	24.397	18.922
	13-HYDROXYMULTIFLORINE	16.569	28.831	20.362	20.801	19.242	17.928	0	5.079	22.68	5.22	5.352
	13-TIGLOYLOXYMULTIFLORINE	18.24	10.809	18.265	18.432	22.831	7.623	8.894	0.755	8.501	0	14.759
	5,6-DIDEHYDROLUPANINE	0.58	0	0	0.518	0.295	0.373	0	0.055	0	0	0.442
	ALBINE	0.671	0	0	0.779	0.171	0.554	0	0	2.296	0	0.539
	AMMODENDRINE	1.72	0	0	0	0.162	5.07	0	1.704	0	0	0
	ANGUSTIFOLINE	0	0	0	0	0.114	0.05	0	0.09	5.65	3.251	0
	ISOLUPANINE	0.248	0	0	0.817	0.801	1.668	2.434	4.914	1.406	3.629	1.253
	LUPANINIE	19.297	44.661	48.016	36.985	24.23	37.086	47.826	56.529	20.595	46.079	53.508
	MULTIFLORINE	0	0	0	0	0	0	0	2.149	0	4.519	0
	OXOLUPANINE	0	0	0	0	1.517	0.334	0	3.285	6.747	4.778	0
	SPARTEINE	1.27	0	0	0	0.719	4.387	2.18	1.015	2.858	4.268	0
