# Supplementary material for: Expression Profiles of Alkaloid-Related Genes across the Organs of Narrow-Leafed Lupin (Lupinus angustifolius L.) and in Response to Anthracnose Infection
Source: Int J Mol Sci. 2021 Mar 6;22(5):2676. doi: 10.3390/ijms22052676 (PMC7962062; doi:10.3390/ijms22052676)
Supplement: Supplementary file 1 [file ijms-22-02676-s001.zip › Supplementary Table S7.xlsx]

## Sheet: Table S7
Table S7. Mean expression values of alkaloid-related genes in leaves of eight narrow-leafed lupin cultivars, differentiated by seed alkaloid content and severity of response during Colletotrichum lupini infection: resistant cultivars with low alkaloid seeds (Regent, Roland, Sonate, and Tanjil); susceptible cultivars with low alkaloid seeds (Graf and Wersal); and susceptible cultivars with high al…
GENE	NLL CULTIVAR	CONTROL		TIME POINT I		TIME POINT II		TIME POINT III
		mean	se	mean	se	mean	se	mean	se
CCR	ERNANI	9.491	*	5.806	0.3499	7.045	0.5549	4.81	0.9976
	GRAF	4.346	*	5.685	0.4221	4.972	0.5884	5.334	0.4988
	OSKAR	11.166	*	6.462	0.8441	6.909	1.5871	3.683	0.3698
	REGENT	5.586	*	6.235	0.324	4.656	0.9756	3.675	0.0524
	ROLAND	5.473	*	6.013	0.3194	8.107	1.5534	4.361	0.7845
	SONATE	5	*	6.533	0.5973	3.375	0.8224	3.293	0.8593
	TANJIL	2.342	*	6.756	1.1524	4.097	0.2015	4.216	1.0381
	WERSAL	6.336	*	6.757	1.1209	4.842	0.9616	4.802	0.0843
DHDPS	ERNANI	8.542	*	10.298	0.6182	9.382	0.5292	8.32	0.1409
	GRAF	8.911	*	11.02	0.3042	8.545	0.2316	9.016	0.1197
	OSKAR	11.815	*	12.378	0.062	10.991	0.385	11.695	0.0852
	REGENT	9.053	*	9.817	0.31	9.256	0.2619	9.243	0.3456
	ROLAND	9.054	*	9.474	0.0521	9.022	0.3649	7.784	0.3028
	SONATE	9.326	*	10.321	0.1992	8.347	0.2587	8.729	0.0901
	TANJIL	9.529	*	10.385	0.0916	9.199	0.5492	9.026	0.1399
	WERSAL	9.744	*	10.79	0.2509	9.727	0.0809	7.902	0.3561
HMT/HLT	ERNANI	12.71	*	6.68	1.1249	9.43	0.5248	9.32	0.7858
	GRAF	13.33	*	5.69	0.8361	13.27	0.1486	12.13	0.1456
	OSKAR	13.72	*	6.67	0.9985	11.83	0.4252	11.48	0.3014
	REGENT	13.76	*	5.43	0.537	13.15	0.1361	12.49	0.3969
	ROLAND	12.58	*	4.3	0.7386	9.65	2.1458	8.9	1.5523
	SONATE	13.29	*	6.12	0.8723	13	0.3634	11.75	0.2933
	TANJIL	13.2	*	7.35	0.5628	14.05	0.3487	12.24	0.492
	WERSAL	13.85	*	8.37	1.0118	14.98	0.9601	11.71	0.404
LaAT	ERNANI	13.172	*	8.224	0.6889	7.651	1.0491	5.587	1.5029
	GRAF	7.741	*	6.688	0.6374	6.465	0.7269	6.74	0.8678
	OSKAR	13.711	*	8.787	0.864	8.231	1.1947	7.8	0.3092
	REGENT	5.943	*	7.386	0.7446	5.608	1.2995	5.28	0.6342
	ROLAND	5.918	*	6.556	1.322	9.057	1.8418	5.476	1.2032
	SONATE	4.368	*	7.35	1.2537	4.65	1.0507	4.318	0.1688
	TANJIL	5.979	*	8.411	1.3845	6.169	1.0763	6.389	0.9666
	WERSAL	7.164	*	7.335	1.4719	5.265	1.0649	7.567	0.2508
LaCAO	ERNANI	14.309	*	5.987	0.3847	5.919	0.4336	5.053	1.0501
	GRAF	7.752	*	5.417	0.111	5.566	0.3813	6.181	0.7873
	OSKAR	15.412	*	5.914	0.4166	4.798	0.9628	5.508	0.8784
	REGENT	7.805	*	4.739	0.084	5.914	0.7333	7.836	0.5488
	ROLAND	7.314	*	5.481	0.8571	4.568	0.4007	4.197	0.9549
	SONATE	8.431	*	7.196	0.5213	4.857	0.7285	6.291	0.4521
	TANJIL	8.309	*	5.58	0.3007	5.885	1.1594	5.691	0.7968
	WERSAL	9.128	*	5.266	0.8509	7.921	0.1706	5.556	0.9433
LDC	ERNANI	13.909	*	5.47	1.2322	6.504	1.5915	3.697	1.243
	GRAF	5.543	*	5.365	0.6487	5.27	0.5751	6.203	0.2681
	OSKAR	15.311	*	6.909	0.7992	6.718	0.914	6.866	0.1462
	REGENT	6.389	*	5.252	0.8797	6.828	0.5652	7.232	0.2176
	ROLAND	7.089	*	4.625	1.0753	7.087	1.7761	3.396	1.5971
	SONATE	0.449	*	5.075	0.3627	3.072	0.973	2.248	1.0339
	TANJIL	1.747	*	5.668	1.7237	3.873	0.3599	3.528	1.3826
	WERSAL	8.954	*	7.273	0.89	7.362	0.8196	5.855	1.1109
RAP2-7	ERNANI	7.327	*	4.299	0.7159	4.367	1.2216	3.272	0.811
	GRAF	4.573	*	5.739	0.407	4.956	0.3356	5.059	0.4934
	OSKAR	8.356	*	6.324	0.9375	5.501	1.9308	5.539	0.3855
	REGENT	5.996	*	5.088	0.5872	7.141	0.2226	4.346	0.4013
	ROLAND	4.536	*	4.356	0.7466	6.632	1.6061	4.099	0.9859
	SONATE	3.486	*	3.991	0.5341	3.753	0.2062	4.215	0.7556
	TANJIL	3.211	*	6.083	0.8216	3.903	1.3979	3.937	0.2787
	WERSAL	4.578	*	4.978	1.1909	5.128	0.6629	4.873	0.0979
