# Supplementary material for: Expression Profiles of Alkaloid-Related Genes across the Organs of Narrow-Leafed Lupin (Lupinus angustifolius L.) and in Response to Anthracnose Infection
Source: Int J Mol Sci. 2021 Mar 6;22(5):2676. doi: 10.3390/ijms22052676 (PMC7962062; doi:10.3390/ijms22052676)
Supplement: Supplementary file 1 [file ijms-22-02676-s001.zip › Supplementary Table S8.xlsx]

## Sheet: Table S8
Table S8. List of alkaloid-related genes as well as reference genes assayed by quantitative PCR (qPCR). Primer/probe sequences as well as optimal reaction conditions are also provided.
	Gene	Locus name in NLL genome /NCBI GeneID	Description	Primer sequence	Probe sequence	Product lenght (bp)	qPCR reaction conditions
							PCR thermal profile (°C)	Primer pairs (μM)	Probes (μM)	Efficiency	Notes
Target genes taken from Kroc at al. (2019) [27]	LDC	TanjilG_09726/LOC109327937	lysine decarboxylase	F:ATTGGTGGCGGTTTCACTTG	TGGAAAAGAGGAAGGTGTTGTGGTAATTGGA	140	58	0.5	0.1	0.94
				R:AAAGGTGACTCAGCAAAATAACG
	LaAT	TanjilG_21586/LOC109328823	acyltransferase-like gene	F:CCACCTTCCAAAGCCTTATT	TAACCTTCAGAGCTTCCATCTCCTCTC	146	58	0.5	0.1	0.96
				R:GTGTTGCCATGCCTAAGTTT
	LaCAO	TanjilG_00530/LOC109328478	copper amine oxidase	F:TCCTAATCAAAATCCACGCATTG	CCTACATGGGTTACGCAGAACCGATCT	105	60	0.5	0.1	1	Additional Mg2+
				R:GTGACTCCAAATACATACCAAAG
	HMT/HLT	TanjilG_22250/LOC109345839	acyltransferase tigloyl-CoA:(−)-13α-hydroxymultiflorine/(+)-13α-hydroxylupanine O-tigloyltransferase	F:ATTACAACCCGAAAACCCTAATCA	CAACCCTCCACTCCCTGAAGGCTTTTA	129	58	0.5	0.1	0.97
				R:GCTGCTGGTGACACAAATGC
	RAP2-7	TanjilG_07628/LOC109342033	APETALA2/ethylene response transcription factor	F:TATCACATTCTGGGGCATCC	TCCTGTGGAGGAAGATTCCTCAAACAA	135	58	0.8	0.1	0.95
				R:CCACTCCCTTGTTCCTTTCA
	DHDPS	LOC109325286	4-hydroxy-tetrahydrodipicolinate synthase	F:TGTGTGGAGTGGGAATGATGA	ATGATGCTAGATGGGGTTTCGGGGCTA	137	58	0.5	0.1	0.94
				R:TCAGAGTAGGGTTGTTGCCG
	CCR	LOC109340430	cinnamoyl-reductase 2	F:ACCGGAGCTGGTGGATTTAT	TGGATTGTCAAACTTCTCTTACACAAAGGC	87	59	0.8	0.1	0.96
				R:TGGGTTCCTTAGGGTTCCTC
Reference genes taken from Kroc et al. (2019) [27]	ACT2/7	TanjilG_14897/LOC109329864	actin-2-like	F:AGATTTGGCATCACACTTTCTAC	TTCTTACTGAGGCACCCCTTAATCCCAAG	115	59	0.4	0.1	0.958
				R:ATTTGGGTCATCTTCTCTCTGTT
	ADH3	TanjilG_27256/LOC109334552	alcohol dehydrogenase class-3	F:AGCACACAGCGTAGGCATC	TCAAAAGCCTCATTGATCTCTTCAAGAGTC	93	58	0.5	0.1	0.95
				R:AGTTGATGAGTACATAACCCACA
	ATPsynth	LOC109361517	probable ATP synthase 24 kDa subunit, mitochondrial	F:AGTATGCTGTTCCTGTTCGTCA	TGGAGTTGAAGAACAAATATGAGACAGCAATC	145	58	0.3	0.1	0.951
				R:ATGGTGATCTTCTCCTTCTTTAG
	CYP	LOC109325010	peptidyl-prolyl cis-trans isomerase-like	F:ATCATCCTTCCACCGTGTTATC	CTTCATGTGCCAGGGAGGTGACTTCA	126	57	0.4	0.1	0.942
				R:TGCTTCTTTATGAAGTTCTCATCTT
	ELF1B	TanjilG_18991/LOC109341203	elongation factor 1-beta 2-like	F:ATGGGTGAATGAATCTGATGGCT	CAGAAGCATACACTTTTATGTCATCCTTTGTCA	100	58	0.3	0.1	0.966
				R:CCTCTCTGGAAAAACCTATATTT
	G6PD	TanjilG_05209/LOC109354773	glucose-6-phosphate 1-dehydrogenase, cytoplasmic isoform-like	F:CCTCCAACCTTGTAGGATGAT	CTGTCTGAGGTTTTTTAGTTGCTTATACTCAATAA	117	57	0.4	0.1	0.956
				R:CGTACCAGAACCGATAACATTC
	TUBA2	TanjilG_19543/LOC109354448	tubulin alpha chain-like	F:GTGCTTGGACCGTATCAGG	AGGTTTCTTGGTGTTCAATGCTGTTGGTGGA	105	58	0.4	0.1	0.958
				R:AGGGAACCGAGACCAGAAC
	TUBA5	TanjilG_17807/LOC109360465	tubulin alpha-5 chain	F:CGGGTTAGAAAGTTGGCGGA	AGGGTTCTTGGTGTTCAATGCTGTTGGT	102	57	0.3	0.15	0.944
				R:CAACAAGAGAGATCCCAAACC
Reference gene validated for the purpose of current study	UBQ	TanjilG_06076/LOC109347479	polyubiquitin	F:CAGAGTGATTGTCTTGCCAGT	CATACCACCACGGAGACGCAAGACAA	100	59	0.4	0.1	0.961
				R:CTATAACATCCAGAAAGAGTCAAC
