# Supplementary material for: Expression Profiles of Alkaloid-Related Genes across the Organs of Narrow-Leafed Lupin (Lupinus angustifolius L.) and in Response to Anthracnose Infection
Source: Int J Mol Sci. 2021 Mar 6;22(5):2676. doi: 10.3390/ijms22052676 (PMC7962062; doi:10.3390/ijms22052676)
Supplement: Supplementary file 1 [file ijms-22-02676-s001.zip › Supplementary Table S1.xlsx]

## Sheet: Table S1
Table S1. Summary of particular samples collected for gene expression by quantitative PCR (qPCR), across the years. Plant material was collected yearly, for Oskar and Regent cultivars separately. Samples from three biological replicates (individual plants) were incorporated into qPCR analyses (carried out in two technical replications).
Lupin organs incorporated into qPCR analysis
Year of sample collection	LEAVES I	LEAVES II	LEAVES III	MAIN STEM	LATERAL STEMS	FLOWERS	YOUNG PODS	GREEN PODS	GREEN SEEDS	MAIN ROOT	LATERAL ROOTS
2015
2017
2018
2019
