# Supplementary material for: Expression Profiles of Alkaloid-Related Genes across the Organs of Narrow-Leafed Lupin (Lupinus angustifolius L.) and in Response to Anthracnose Infection
Source: Int J Mol Sci. 2021 Mar 6;22(5):2676. doi: 10.3390/ijms22052676 (PMC7962062; doi:10.3390/ijms22052676)
Supplement: Supplementary file 1 [file ijms-22-02676-s001.zip › Supplementary Table S2.xlsx]

## Sheet: Table S2
Table S2. Summary of particular samples collected for the evaluation of alkaloid content by gas-chromatography (GC) assay, across the years. Plant material was collected yearly for Oskar and Regent cultivars separately. Samples were collected from three biological replications (individual plants), however due sample size requirements for GC assay, they were further combined into one sample analyz…
Lupin organs incorporated into GC analysis
Year of sample collection	LEAVES I	LEAVES II	LEAVES III	STEMS	FLOWERS	YOUNG PODS	GREEN PODS	GREEN SEEDS	ROOTS	DRY PODS	DRY SEEDS
2017
2018
2019
