# Supplementary material for: Expression Profiles of Alkaloid-Related Genes across the Organs of Narrow-Leafed Lupin (Lupinus angustifolius L.) and in Response to Anthracnose Infection
Source: Int J Mol Sci. 2021 Mar 6;22(5):2676. doi: 10.3390/ijms22052676 (PMC7962062; doi:10.3390/ijms22052676)
Supplement: Supplementary file 1 [file ijms-22-02676-s001.zip › Supplementary Table S3.xlsx]

## Sheet: Table S3
Table S3: Mean expression values of alkaloid-related genes in selected organs of two narrow-leafed lupin cultivars: Oskar (bitter) and Regent (sweet). Raw expression data initially normalised to the three most stable reference genes. Expression values presented as log2-transformed data.
GENE	ORGAN	Mean expression values
		OSKAR		REGENT
		mean	se	mean	se
CCR	LEAVES I	15.55	0.879	7.97	0.879
	LEAVES II	14.78	0.9699	7.52	0.9699
	LEAVES III	12.01	0.9786	8.32	0.9786
	MAIN STEM	15.09	0.9786	8.84	0.9786
	LATERAL STEMS	15.75	0.9786	11	0.9786
	FLOWERS	10.35	0.879	8.43	0.879
	YOUNG PODS	12.8	0.879	6.88	0.879
	GREEN PODS	11.3	0.879	8.52	0.879
	GREEN SEEDS	8.07	0.879	10.24	0.879
	MAIN ROOT	8.61	0.9786	8.51	0.9786
	LATERAL ROOTS	8.81	0.9786	9.4	0.9786
DHDPS	LEAVES I	15.85	0.485	13.46	0.485
	LEAVES II	15.8	0.4971	13.75	0.4971
	LEAVES III	16.14	0.4985	14.21	0.4985
	MAIN STEM	15.28	0.4985	12.77	0.4985
	LATERAL STEMS	15.26	0.4985	12.19	0.4985
	FLOWERS	15.33	0.485	12.77	0.485
	YOUNG PODS	15.27	0.485	12.36	0.485
	GREEN PODS	15.05	0.485	12.7	0.485
	GREEN SEEDS	15.72	0.485	13.01	0.485
	MAIN ROOT	15.25	0.4985	12.33	0.4985
	LATERAL ROOTS	15.28	0.4985	12.64	0.4985
HMT/HLT	LEAVES I	18.26	0.6717	17.73	0.6717
	LEAVES II	16.75	0.7272	16.77	0.7272
	LEAVES III	15.12	0.7328	17.64	0.7328
	MAIN STEM	16.76	0.7328	16.62	0.7328
	LATERAL STEMS	17.37	0.7328	17.29	0.7328
	FLOWERS	17.15	0.6717	16.5	0.6717
	YOUNG PODS	18.11	0.6717	17.91	0.6717
	GREEN PODS	14.49	0.6717	15.88	0.6717
	GREEN SEEDS	14.4	0.6717	15.1	0.6717
	MAIN ROOT	15.19	0.7328	13.99	0.7328
	LATERAL ROOTS	14.08	0.7328	13.4	0.7328
LaAT	LEAVES I	17.66	0.7855	8.3	0.7855
	LEAVES II	16.82	0.8873	7.38	0.8873
	LEAVES III	14.86	0.8961	10.53	0.8961
	MAIN STEM	15.7	0.8961	11.16	0.8961
	LATERAL STEMS	17.43	0.8961	10.68	0.8961
	FLOWERS	12.9	0.7855	10.5	0.7855
	YOUNG PODS	15.35	0.7855	10.19	0.7855
	GREEN PODS	12.17	0.7855	10.31	0.7855
	GREEN SEEDS	8.94	0.7855	10.29	0.7855
	MAIN ROOT	11.69	0.8961	11.3	0.8961
	LATERAL ROOTS	10.47	0.8961	10.23	0.8961
LaCAO	LEAVES I	19.82	0.6974	9.55	0.6974
	LEAVES II	19.52	0.8005	9.11	0.8005
	LEAVES III	17.07	0.8085	11.1	0.8085
	MAIN STEM	17.85	0.8085	12.1	0.8085
	LATERAL STEMS	19.73	0.8085	11.78	0.8085
	FLOWERS	13.47	0.6974	9.94	0.6974
	YOUNG PODS	16.69	0.6974	11.42	0.6974
	GREEN PODS	13.78	0.6974	10.99	0.6974
	GREEN SEEDS	7.55	0.6974	7.6	0.6974
	MAIN ROOT	8.74	0.8085	7.86	0.8085
	LATERAL ROOTS	8.5	0.8085	7.74	0.8085
LDC	LEAVES I	21.32	0.6073	12.93	0.6073
	LEAVES II	20.9	0.7146	12.47	0.7146
	LEAVES III	19.03	0.721	13.13	0.721
	MAIN STEM	21.04	0.721	12.01	0.721
	LATERAL STEMS	21.71	0.721	11.24	0.721
	FLOWERS	15.28	0.6073	13.81	0.6073
	YOUNG PODS	17.6	0.6073	14.98	0.6073
	GREEN PODS	15.33	0.6073	10.43	0.6073
	GREEN SEEDS	9.2	0.6073	11	0.6073
	MAIN ROOT	19.04	0.721	20.43	0.721
	LATERAL ROOTS	19.86	0.721	19.58	0.721
RAP2-7	LEAVES I	13.16	1.042	7.55	1.042
	LEAVES II	13.14	1.109	8.16	1.109
	LEAVES III	11.71	1.116	10.2	1.116
	MAIN STEM	13.23	1.116	14.03	1.116
	LATERAL STEMS	13.76	1.116	13.16	1.116
	FLOWERS	10.79	1.042	10.93	1.042
	YOUNG PODS	11.71	1.042	13.09	1.042
	GREEN PODS	9.2	1.042	8.53	1.042
	GREEN SEEDS	7.45	1.042	9.06	1.042
	MAIN ROOT	8.84	1.116	8.79	1.116
	LATERAL ROOTS	9.59	1.116	9.66	1.116
